# Supplementary material for: Improving the estimation accuracy of rapeseed leaf photosynthetic characteristics under salinity stress using continuous wavelet transform and successive projections algorithm
Source: Front Plant Sci. 2023 Nov 14;14:1284172. doi: 10.3389/fpls.2023.1284172 (PMC10733793; doi:10.3389/fpls.2023.1284172)
Supplement: Supplementary file 1 [file DataSheet_1.zip]

Archive with 2 entries (2 files):
- Supplementary_Material/Supplementary_ Figures.docx
- Supplementary_Material/Supplementary_Table.docx
